# Supplementary material for: Use of assistive technology to assess distal motor function in subjects with neuromuscular disease
Source: PLOS Digit Health. 2025 Jan 13;4(1):e0000534. doi: 10.1371/journal.pdig.0000534 (PMC11729976; doi:10.1371/journal.pdig.0000534)
Supplement: S1 Data — (CSV) [file pdig.0000534.s003.csv]

n_patient	n_centre	gendre	date_Inc	age	diag	inclusion_criteria_1	inclusion_criteria_2	inclusion_criteria_3	inclusion_criteria_4	non_inclusion_criteria_1	therapist_number	ambulant_status	type_mfm	item_sequence	pct_mfm_ts	pct_mfm_d2	pct_mfm_d3	pct_mfm_d4	MFM_18_Score_Papier	MFM_18_Tablette	MFM_18_Quest_Patient	MFM_18_Comm_Quest_Patient	MFM_18_Quest_Therapeute	MFM_18_Comm_Quest_Therapeute	MFM_19_Score_Papier	MFM_19_Tablette	MFM_19_Quest_Patient	MFM_19_Comm_Quest_Patient	MFM_19_Quest_Therapeute	MFM_19_Comm_Quest_Therapeute	MFM_22_Score_Papier	MFM_22_Tablette	MFM_22_Quest_Patient	MFM_22_Comm_Quest_Patient	MFM_22_Quest_Therapeute	MFM_22_Comm_Quest_Therapeute
6	1	2	04/05/2018	54.4	Autres	1	1	1	1	0	1	1	1	2	73.53	94.4	90.48	81.25	3	3	1	sentiment que le cadre était plus gros	2	ras	2	2	3	tablette glisse trop su coup manque de maitrise	3	trait de crayon moins maitrisé	3	3	1	support plus lisse	2	ras
17	1	1	30/03/2018	60.0	DMD et Becker	1	1	1	1	0	1	1	1	1	NK	NK	NK	NK	3	3	2	ras	2	ras	2	2	3	besoin de plus appuyer	3	plus difficile à s'installer	3	3	2	ras	2	ras
23	1	2	09/04/2018	20.4	ASI	1	1	1	1	0	1	2	1	2	2.56	13.9	57.14	18.75	1	1	3	plus facile avec le relief du CD	3	ras	2	2	3	manque d'habitude stylet, manque d'accroche il faut appuyer plus	3	ras	3	3	2	ras	2	ras
24	1	2	09/04/2018	42.3	ASI	1	1	1	1	0	1	2	1	1	0	8.3	52.38	14.58	2	1	3		3		2	2	3	poids stylet	3		3	3	2		2
28	1	2	06/04/2018	44.9	ASI	1	1	1	1	0	1	2	1	1	20.51	88.8	90.48	61.46	3	3	3	écran accroche plus	2	ras	2	3	3	sensation de tremblements et stylet plus lourd	3	ras	3	3	2	ras	2	ras
29	1	2	16/04/2018	51.5	Neuropathie	1	1	1	1	0	1	1	1	1	59	100	100	83.5	3	3	3	aidée par le relief du CD	NK	ras	3	2	3	moins précis	NK	ras	3	3	2	ras	2	ras
30	1	2	20/07/2018	34.7	ASI	1	1	1	1	0	1	2	1	2	0	61.11	90.48	42.7	3	3	3	guidé par bord du CD	3		3	3	3	glisse plus sur Tablette . Pb main sur bouton validé	3		3	3	2		2
32	1	2	04/06/2018	29.2	ASI	1	1	1	1	0	1	2	1	1	0	44.4	80.95	34.38	3	3	3	doigt qui colle	3	glisse moins	3	3	NK		NK		3	3	2		2
34	1	2	30/03/2018	24.6	ASI	1	1	1	1	0	1	2	1	2	5.19	94.44	100	59.37	3	3	3	glisse moins	3	ras	3	2	3	Glisse, trop sensible, pas habituel	3	ras	3	3	2	mais n'aime pas	2	ras
45	1	1	31/08/2018	16.9	Myopathie congenitale	1	1	1	1	0	1	1	1	2	87.18	100	100	94.79	3	3	1		1	glisse de facon plus fluide	3	2	3	tremble plus	3	moins à l'aise avec le stylet	3	3	2		2
73	1	1	04/05/2018	31.4	ASI	1	1	1	1	0	1	2	1	1	Nk	NK	0	NK	0	0	1	glisse plus	2	ras	0	0	4	ne peut pas prendre le crayon ou le stylet	NK	ras	0	0	1	pas de respect de la PD par contre si on tient son bras, il dit que ca glisse meiux sur la tablette donc pas de respect de la PDD par contre si on soutient son bras il dit que ca glisse mieux sur l atablette et donc plus facile	2	ras
78	1	1	07/09/2018	50.6	ASI	1	1	1	1	0	1	2	1	2	0	8.33	38.09	11.46	1	1	NK	aidé par le relief	NK		2	2	NK	crayon plus leger que stylet	NK		3	2	NK	aidé par le relief et l'appui du papier	NK
80	1	1	09/07/2018	16.5	DMD et Becker	1	1	1	1	0	1	1	1	1	64.1	94.4	100	83.3	3	3	3	guider par le tour du CD	2		3	2	3	glisse trop	3	glisse	3	3	2		2
81	1	1	09/04/2018	16.1	ASI	1	1	1	1	0	1	1	1	2	51.28	94.44	100	78.13	3	3	3	le tremblement sur papier est mieux contenu	2	ras	3	2	3	trop sensible sur tablette, tremblements	NK	ras	3	3	2	ras	2	ras
86	1	1	09/07/2018	18.0	Dystrophie musculaire progressive	1	1	1	1	0	1	2	1	2	5.13	50	85.7	39.6	2	2	3	relief CD	3	iem	3	2	3		3		3	3	2		2
87	1	1	20/07/2018	28.8	ASI	1	1	1	1	0	1	2	1	1	2.56	50	61.9	31.68	3	3	3		3		3	3	3	glisse plus avec tablette	3		3	3	2		2
4	1	2	06/09/2018	11.9	Dystrophie musculaire progressive	1	1	1	1	0	2	2	1	1	0	77.78	85.71	47.92	3	3	1	glisse mieux	1	idem	3	2	3	stylet qui ne marche pas bien	3		3	3	2		2
56	1	1	30/08/2018	11.5	DMD et Becker	1	1	1	1	0	2	2	1	1	15.38	94.44	95.24	62.5	3	3	2		2		3	2	3	ca glisse trop vite et decallage curseur	3		3	3	2		2
58	1	1	04/07/2018	8.7	DMD et Becker	1	1	1	1	0	2	1	1	2	74.36	100	100	89.58	3	3	2		2		3	3	3		3		3	3	2		2
62	1	1	06/06/2018	9.4	Myopathie congenitale	1	1	1	1	0	2	1	1	1	69.23	97.22	95.24	85.42	3	3	2		2		2	2	3	ca fait bizarre avec le stylet	3		3	3	2		2
63	1	1	13/06/2018	6.2	DMD et Becker	1	1	1	1	0	2	1	1	2	92.31	100	95.24	95.83	3	3	2		2		2	2	2		3	stylet demarre avec un temsp de latence	3	3	1	meilleur visibilité que sur le livre	2
65	1	1	27/06/2018	13.9	Myopathie congenitale	1	1	1	1	0	2	1	1	1	71.79	86.11	90.48	81.25	3	3	2		2		2	2	3	poistion poignet moins confortable	3	décallage petit rond et pointe du stylet	3	3	2		2	ras
69	1	1	31/05/2018	6.0	DMD et Becker	1	1	1	1	0	2	1	2	2	20.83	79.17	91.67	58.33	3	2	1	car prefere la tablette	3	aidé par rebord CD, hesitation avec cot 3	NA	NA					3	2	3		2	ne comprend pas pourquoi ne reussit pas sur tablette
85	1	1	26/09/2018	8.2	DMD et Becker	1	1	1	1	0	2	1	1	1	71.79	97.22	95.24	86.46	3	3	3	relief du vrai CD	2		2	1	3	ne peut l'expliquer	3	écart stylet/rond	3	3	1	plus gros	2
26	2	2	28/09/2018	56.5	Dystrophie myotonique	1	1	1	1	0	3	1	1	2	30.77	83.33	85.71	62.5	3	3	2		2		2	2	2		2		3	3	2		2
27	2	2	14/11/2018	47.5	Myopathie congenitale	1	1	1	1	0	3	1	1	2	66.67	97.22	100	85.42	3	3	2		2		3	2	3		2		3	3	1	meilleure visibilité	1
35	2	2	12/10/2018	42.7	Neuropathie	1	1	1	1	0	3	2	1	2	17.95	83.33	85.71	57.29	3	3	3	pas de rebord	3		3	2	3		NK		3	3	2		NK
39	2	2	06/07/2018	48.1	Dystrophie musculaire progressive	1	1	1	1	0	3	2	1	1	0	47.22	80.95	35.42	2	2	3	doigt glisse moins bien (main humide)	2		3	3	3		2		3	3	2		2
40	2	2	03/10/2018	54.4	Dystrophie myotonique	1	1	1	1	0	3	1	1	2	41.03	88.89	80.95	67.71	3	3	3		NK		2	2	NK		NK		3	3	2		NK
41	2	2	02/10/2018	15.4	Myopathie congenitale	1	1	1	1	0	3	2	1	1	17.95	58.33	61.9	42.71	2	2	NK		NK		2	2	NK		NK		3	3	NK		NK
42	2	2	01/08/2018	47.6	Dystrophie myotonique	1	1	1	1	0	3	NK	1	1	35.9	88.89	80.95	65.63	3	3	NK		NK		2	2	NK		NK		2	2	NK		NK
43	2	2	14/09/2018	34.0	Dystrophie myotonique	1	1	1	1	0	3	1	1	2	97.44	97.22	85.71	94.79	3	3	NK		NK		2	2	3		2		3	3	NK		NK
44	2	2	28/11/2018	36.5	Autres	1	1	1	1	0	3	2	1	2	0	52.78	19.05	23.96	0	0	NK		NK		1	1	NK		NK		0	0	NK		NK
70	2	1	27/06/2018	36.6	Dystrophie myotonique	1	1	1	1	0	3	NK	1	2	25.64	88.89	90.48	63.54	3	3	2		2		2	2	3		3		3	3	2		2
71	2	2	14/11/2018	54.9	Dystrophie musculaire progressive	1	1	1	1	0	3	2	1	1	5.13	52.78	80.95	39.58	2	2	2		2		2	2	3		2		3	3	2		2
77	2	1	17/10/2018	57.8	Autres	1	1	1	1	0	3	1	1	1	51.28	83.33	100	73.96	3	3	2		2		3	2	2		2		3	3	2		2
79	2	1	06/11/2018	10.1	DMD et Becker	1	1	1	1	0	3	1	1	2	33.33	77.77	90.47	62.5	3	3	2		2		3	3	NK		NK		3	3	2		2
94	2	1	14/09/2018	19.7	DMD et Becker	1	1	1	1	0	3	1	1	2	100	91.67	95.24	95.83	3	3	3		2		2	2	3	stylet ne va pas en haut	2		3	3	2		2
95	2	1	17/10/2018	39.5	Dystrophie myotonique	1	1	1	1	0	3	1	1	2	41.03	77.78	90.48	65.63	3	3	3	absence du CD	NK		2	2	2		NK		3	3	2		NK
97	2	1	06/07/2018	36.3	Dystrophie musculaire progressive	1	1	1	1	0	3	1	1	1	76.92	77.78	80.95	78.13	3	3	NK		NK		2	2	3		1		3	3	2		2
2	1	2	29/08/2018	9.5	Dystrophie musculaire progressive	1	1	1	1	0	4	2	1	1	7.69	69.44	71.43	44.79	3	3	1	glisse mieux	1		2	2	3	bouge trop avec la tablette	3		3	3	1		2
49	1	1	03/05/2018	10.4	DMD et Becker	1	1	1	1	0	4	1	1	2	46.15	94.44	100	76.04	3	3	1	glisse bien	2	ras	3	2	3	le crayon bouge plus	3	crispé sur les crayons, presque 3 en tablette, tracé plus tremblé	3	3	3	ras	2	tablette plus difficle à tenir
50	1	1	11/09/2018	9.4	DMD et Becker	1	1	1	1	0	4	1	1	2	74.36	88.89	90.48	83.33	3	3	1		3		2	2	3	stylet appui moins bien	3	idem	3	3	2		2
66	1	1	06/11/2018	13.1	ASI	1	1	1	1	0	4	2	1	1	0	5.56	9.52	4.17	0	0	3	ne sent pas le relief	3		0	0	NK		NK		2	2	2		2
75	1	1	25/10/2018	5.0	DMD et Becker	1	1	1	1	0	4	1	2	1	50	87.5	100	75	3	2	NK		3		NA	NA					3	3	1		3
1	1	2	18/07/2018	11.3	ASI	1	1	1	1	0	5	2	1	2	2.56	38.89	61.9	29.17	3	3	1	car pas à sortir du rond de départ	2		2	2	1	glisse plus facilement avec stylet, stylet un peu lourd	2		3	3	1	coole au papier	2	ras
7	1	2	29/05/2018	9.7	Dystrophie myotonique	1	1	1	1	0	5	1	1	1	71.79	97.22	90.48	85.42	3	3	1		2		2	2	1	J'aime mieux	2		3	3	1		2
9	1	2	13/06/2018	15.8	Dystrophie musculaire progressive	1	1	1	1	0	5	1	1	2	56.41	100	95.24	81.25	3	3	2	plus pratique avec le rebord du CD	2		3	3	3		2	mais revelateur des tremblements	3	3	2		2
11	1	2	13/09/2018	13.1	ASI	1	1	1	1	0	5	2	1	2	0	52.72	100	41.67	3	3	2	mieux sur la feuille pour ne pas depasser	2		3	3	3	horrible, ca tremble plus et trop penible et c'est relou	3	besoin de plsu d'essais sur l atablette	3	3	2		2
12	1	2	19/09/2018	15.4	Neuropathie	1	1	1	1	0	5	1	1	2	74.36	100	76.19	84.38	3	3	2		2		3	3	1		2		3	3	2		2
14	1	2	23/04/2018	9.1	Dystrophie musculaire progressive	1	1	1	1	0	5	2	1	2	12.82	80.56	95.24	56.25	3	3	2	RAS	3	RAS	2	2	2	ras	3	ras	3	3	2	ras	2	ras
16	1	2	16/07/2018	9.6	Myopathie congenitale	1	1	1	1	0	5	1	1	1	58.97	80.56	95.24	75	3	3	2		2		2	2	3	le glissé du stylet	3		3	3	2		2
48	1	1	14/03/2018	16.5	DMD et Becker	1	1	1	1	0	5	2	1	1	2.56	44.44	85.71	36.46	NK	NK	NK		NK	NK	2	2	1	glisse mieux	2	habitué au stylet pour écrire	3	3	2	ras	2	ras
52	1	1	25/04/2018	15.5	Neuropathie	1	1	1	1	0	5	1	1	1	38.46	86.11	95.24	68.75	3	3	2	glisse a peine moins	2	ras	3	3	2	je tremble plus	3	besoin petit entrainement	3	3	2	ras	2	ras
53	1	1	18/09/2018	14.4	DMD et Becker	1	1	1	1	0	5	1	1	2	56.41	97.22	95.24	80.21	3	3	2	finalement c'est parel sans le CD, ca ne me derange pas	2	craignait que cela soit plsu difficile mais finalement non	3	3	2	ca je ne tremble pas trop	2	des 1er essai qqsoit le support	3	3	2		2
54	1	1	20/06/2018	13.8	Neuropathie	1	1	1	1	0	5	1	1	2	76.92	100	85.71	87.5	3	3	2	ok mais difference du au rebord	2		3	3	3	retard à l'écriture	2	cible superieure difficile à atteindre car décalage pointe écriture	3	3	2		2
55	1	1	25/09/2018	10.3	Autres	1	1	1	1	0	5	1	1	1	97.44	97.22	95.24	96.88	3	3	2		2		2	2	3	le contrôle est plus difficile	2	fait plus de pauses en mode papier mais plsu de difficulté à ne pas dépasser en mode tablette	3	3	2		2
57	1	1	21/03/2018	7.8	Myopathie congenitale	1	1	1	1	0	5	1	1	2	79.49	100	95.24	90.63	3	3	2	patient prefere la tablette	2	Therapeute change consignes "ne pas entrer dans le CD"	2	2	2	"plus rigolo"	1	meilleur tracé	3	3	2	ras	2	ras
60	1	1	29/08/2018	12.2	Dystrophie musculaire progressive	1	1	1	1	0	5	1	1	1	38.46	86.11	95.24	68.75	3	3	2		2		3	3	2		2		3	3	2		2
61	1	1	10/10/2018	13.8	ASI	1	1	1	1	0	5	2	1	2	35.9	94.44	100	71.88	3	3	2	mais prefere mode papier car il y a un support	2		3	3	2	prefere sensation papier	2		3	3	2		2
83	1	1	25/04/2018	13.4	DMD et Becker	1	1	1	1	0	5	2	1	1	2.56	88.89	85.71	53.13	3	3	3	car pas le repere du bord CD et colle un peu	3	va moins vite car legerement plus difficile	2	2	3	glisse plus	1	meilleur tracé en glissant plus facilement	3	3	2	ras	2	ras
84	1	1	03/04/2018	12.3	DMD et Becker	1	1	1	1	0	5	2	1	1	0	80.56	90.48	50	3	3	3	aidé par le relief du CD	2	glisse moins	2	2	3	dit ne pas être gené par le poids mais trouve moins précis car décalage de 1mm	3	aspect trait tremblé et plus difficile	3	3	2	ras	2	ras
18	3	2	17/04/2018	44.9	Dystrophie myotonique	1	1	1	1	0	6	NK	1	1	53.85	91.67	95.24	77.08	3	3	2	ras	2	ras	2	2	3	glisse trop	1	et plus difficile de ne pas faire d'arrêt	3	3	2	ras	2	ras
19	3	2	26/06/2018	45.8	Dystrophie myotonique	1	1	1	1	0	6	1	1	1	66.67	94.44	90.48	82.29	3	3	2		2		2	2	3	la vision sur T est moins bonne. Le suivi est en décallé	1	on voit ce qu'on fait et plus fiable	3	3	2		2
20	3	2	24/04/2018	51.5	Neuropathie	1	1	1	1	0	6	1	1	1	82.05	100	90.48	90.63	3	3	2	ras	2	ras	2	3	2		1	ras	3	3	2	ras	2	ras
21	3	2	27/11/2018	41.8	Neuropathie	1	1	1	1	0	6	1	1	2	94.87	100	100	97.92	3	3	2		2		3	3	3	moins l'habitude	3		3	3	2		2
51	3	1	13/11/2018	47.3	Myopathie congenitale	1	1	1	1	0	6	1	1	2	82.05	97.22	100	91.67	3	3	1	plus facile car pas de relief	2		3	2	3	voit mieux son tracé sur papier	3		3	3	2		2
68	3	1	25/09/2018	40.5	Myopathie congenitale	1	1	1	1	0	6	1	1	1	94.87	100	95.24	96.88	3	3	2		2		2	2	3	moins precis	2		3	3	2		2
89	3	1	03/07/2018	48.2	Dystrophie myotonique	1	1	1	1	0	6	1	1	2	74.36	94.44	100	87.5	3	3	3	aide du relief comme feedback sensitif	1		3	2	3	glisse trop	1		3	3	2		2
92	3	1	02/10/2018	51.3	DMD et Becker	1	1	1	1	0	6	1	1	2	97.44	100	95.24	97.92	3	3	3		3	car pas le bord du CD	2	2	NK		3	l'ombre du stylet gène	3	3	NK		NK
31	1	2	26/03/2018	8.4	Neuropathie	1	1	1	1	0	7	1	1	1	97.44	100	95.24	97.92	3	3	3	ras	2	semble moins glisser	3	3	3	plus difficile car j'ai pas l'habitude, c'est la 1ere fois que j'écris avec un stylet	2	ecriture très appuyée	3	3	2	ras	2	ras
47	1	1	24/04/2018	8.3	DMD et Becker	1	1	1	1	0	7	1	1	1	69.23	91.67	95.24	83.33	3	3	1	ras	2	ras	2	2	1	plus joli	3	moins bon contact du stylet, manque de retour de sensation (haptique)	3	3	1	parceque la tablette c'est chouette	2	ras
3	1	2	14/06/2018	8.9	ASI	1	1	1	1	0	8	1	1	1	74.36	100	95.24	88.54	3	3	1	NSP	3	pas l'épaisseur du CD	3	2	1	NSP	3	n'atteind pas le bord sup avec petit rond décallé	3	3	1	NSP	2
15	1	1	28/03/2018	16.1	DMD et Becker	1	1	1	1	0	8	1	1	2	100	100	100	100	3	3	2	ras	2	ajuster les consignes	3	3	2	n'aime pas écrire sur tablette	3	curseur pas au même endroit	3	3	2	ras	2	ras
46	1	1	26/04/2018	12.6	Neuropathie	1	1	1	1	0	8	1	1	2	94.87	100	100	97.92	3	3	1	ras	2	car pas le relief	3	2	3	plus sensible	3	pb du stylet qui ne marche pas a chaque fois; presque à 3 en tablette	3	3	2	ras	2	ras
82	1	1	17/07/2018	15.4	DMD et Becker	1	1	1	1	0	8	2	1	2	5.13	72.22	80.95	46.68	3	3	3		3	pas le repere du CD	2	3	1	plus fluide	1	semble moins devoir compenser avec le poignet qui glisse	3	3	2		2
5	1	2	10/04/2018	6.7	Dystrophie myotonique	1	1	1	1	0	9	1	1	2	87.18	88.89	76.19	85.42	2	2	1	J'aime mieux	2	ras	1	1	1	je prefere	2	ras	2	2	1	ras	2	en a marre de refaire les items
8	1	2	21/06/2018	7.8	Dystrophie musculaire congénitale	1	1	1	1	0	9	2	1	1	2.56	86.11	71.43	48.96	3	3	1	doigt glissait moins bien sur papier	3	n'a pas compris immediatement la consigne	2	2	2	a bien aimé les 2	3	difficile de juager l ehaut et le bas du cadre avec le stylet	3	3	2	meme chose	2
10	1	2	26/07/2018	12.9	ASI	1	1	1	1	0	9	1	1	2	58.97	97.22	90.48	80.21	3	2	3	bouge moins	3	glisse moins bien	2	3	1	ne sait pas	2		3	3	2		2
33	1	2	06/11/2018	9.4	Dystrophie musculaire progressive	1	1	1	1	0	9	1	1	2	76.92	100	100	90.63	3	3	3	glisse mieux sur papaier	3	glisse mieux sur le papier	3	2	3	habitué au crayon ,moins precis stylet	3	moins precis	3	3	1	dessin semble plus gros	2
64	1	1	28/06/2018	12.7	dystrophie musculaire congénitale	1	1	1	1	0	9	1	1	2	100	100	90.48	97.92	3	3	2		2		2	2	3	difficile de glisser sur la tablette	3	decallage ecriture avec pose du stylet	3	3	2		2	ras
90	1	2	18/10/2018	11.9	Dystrophie musculaire progressive	1	1	1	1	0	9	2	1	2	0	58.33	85.71	40.63	2	2	3	glisse moins bien	3	idem	3	3	2	besoin de s'habituer	4		3	3	2		2
13	1	2	25/04/2018	11.9	Dystrophie musculaire progressive	1	1	1	1	0	10	1	1	2	46.15	97.22	100	77.08	3	3	2	ras	3	n'a pas le guide tactile du bord du CD	3	2	3	parait plus precis sur papier et ca glisse trop	3	ras	3	3	2	ras	2	ras
67	1	1	18/10/2018	8.3	DMD et Becker	1	1	1	1	0	10	1	1	1	79.49	88.89	95.24	86.46	3	3	2		2		2	2	2		1	moins d'arrêt	3	3	2		2
72	1	1	05/06/2018	6.6	DMD et Becker	1	1	1	1	0	10	1	1	1	76.92	94.44	76.19	83.33	2	NK	NK	refus, pas de cooperation pour refaire	NK		1	1	NK		NK		3	3	2		2
76	1	1	18/07/2018	6.0	DMD et Becker	1	1	1	1	0	10	1	1	1	58.97	80.56	85.71	72.9	3	2	3		3	car moins précis sans le repere du CD	1	1	1	car c'est rouge	1	plus motivé	3	3	1	plus intéressant	2
22	2	2	03/07/2018	13.5	Dystrophie myotonique	1	1	1	1	0	11	1	1	2	89.74	94.44	90.48	91.67	3	3	2		NK		3	2	NK		NK		3	3	2		2
25	2	2	20/07/2018	46.6	Dystrophie myotonique	1	1	1	1	0	11	1	1	1	71.79	100	85.71	85.42	3	3	2		2		3	3	2		2		3	3	2		2
36	2	2	08/06/2018	56.8	Autres	1	1	1	1	0	11	1	1	2	61.54	91.67	100	81.25	3	3	3	s'appuie sur le rebord	2		3	2	2		2		3	3	2		2	ras
37	2	2	13/06/2018	43.8	Dystrophie myotonique	1	1	1	1	0	11	1	1	1	64.1	91.67	85.71	79.17	3	3	3	pas de repere	2		2	2	3	pas l'habitude d'écrire sur tablette	2		3	3	2		2	ras
38	2	2	03/07/2018	12.5	Myopathie congenitale	1	1	1	1	0	11	1	1	NK	58.97	100	100	83.33	3	3	3		2		3	3	3		2		3	3	3		2
59	2	1	20/07/2018	52.1	DMD et Becker	1	1	1	1	0	11	1	1	2	28.21	72.22	71.43	54.17	2	2	2		2		2	2	2		2		3	3	2		2
74	2	1	05/09/2018	45.1	Dystrophie musculaire progressive	1	1	1	1	0	11	1	1	1	66.67	88.89	95.24	81.25	3	3	2		NK		2	2	3	MOINS PRECIS	NK		3	3	2		NK
88	2	1	22/06/2018	46.9	Neuropathie	1	1	1	1	0	11	1	1	2	92.3	100	85.71	93.75	2	3	1	glisse mieux sur tablette	2		2	2	3		2		3	3	2		2
91	2	1	27/04/2018	23.4	DMD et Becker	1	1	1	1	0	11	2	1	1	0	25	57.14	21.88	2	2	3	prend appui sur le CD	2		2	2	3		3		3	3	2		2	ras
93	2	1	08/06/2018	35.6	Dystrophie myotonique	1	1	1	1	0	11	1	1	2	28.21	69.44	61.9	51.04	3	3	3	pas de rebord	2		1	1	3		2	ne sait pas faire boucles	2	2	2		2
96	2	1	26/10/2018	37.7	Dystrophie musculaire congénitale	1	1	1	1	0	11	2	1	NK	15.38	55.56	80.95	44.79	3	3	3		3		2	2	NK		3	difficulté/position stylet	3	3	NK		NK
98	2	1	20/07/2018	50.7	Autres	1	1	1	1	0	11	2	1	1	10.26	80.56	95.24	55.21	3	3	NK		NK		3	3	3	moins precis avec le stylet	NK		3	3	NK		NK
